# Supplementary material for: Pan-Genome-Wide Investigation and Expression Analysis of GATA Gene Family in Maize
Source: Plants (Basel). 2025 Jun 1;14(11):1693. doi: 10.3390/plants14111693 (PMC12158138; doi:10.3390/plants14111693)
Supplement: Supplementary file 1 [file plants-14-01693-s001.zip]

Archive with 4 entries (4 files):
- FigureS1.pdf
- FigureS2.pdf
- FigureS3.pdf
- Table S1 peimer squences.xlsx
