# Supplementary material for: Pan-Genome-Wide Investigation and Expression Analysis of GATA Gene Family in Maize
Source: Plants (Basel). 2025 Jun 1;14(11):1693. doi: 10.3390/plants14111693 (PMC12158138; doi:10.3390/plants14111693)
Supplement: Supplementary file 1 [file plants-14-01693-s001.zip › Table S1 peimer squences.xlsx]

## Sheet: Sheet1
Sequence ID	Primer ID	Primer Sequence
ZmGATA7	ZmGATA7_1_F	TGCCCCATATGGTGCTGC
ZmGATA7	ZmGATA7_1_R	GACGGGTGACACAGCTCC
ZmGATA10	ZmGATA10_1_F	GGTGCAGAAACGGAGGCT
ZmGATA10	ZmGATA10_1_R	AATGTGGATGCGGGCGAA
ZmGATA11	ZmGATA11_1_F	CAGCCAGGTGATGCAGCT
ZmGATA11	ZmGATA11_1_R	CGCTGGGGAAACTGGAGG
ZmGATA18	ZmGATA18_1_F	GGCTCTCCAGCTAACGGC
ZmGATA18	ZmGATA18_1_R	CAGAGGGACCTCGGACCA
ZmGATA19	ZmGATA19_1_F	CACCAATGATGCGTCGCG
ZmGATA19	ZmGATA19_1_R	ACGTCCCTCAGGAGACCC
ZmGATA27	ZmGATA27_1_F	TGCACATGCTGGTAGCCC
ZmGATA27	ZmGATA27_1_R	GTTGTCGCGGAGGAGCTC
ZmGATA28	ZmGATA28_1_F	CGCAAGCTGCAGCAACAA
ZmGATA28	ZmGATA28_1_R	GCACCACCTGCAAGTTGC
ZmGATA32	ZmGATA32_1_F	AAGTCCCTCTGCAACGCC
ZmGATA32	ZmGATA32_1_R	GACGGCGGCCTTCTTCTT
ZmGATA36	ZmGATA36_1_F	ACGCCAGCTTGAATGCCT
ZmGATA36	ZmGATA36_1_R	CCAGCTCCTCCTCCTCGT
ZmGATA37	ZmGATA37_1_F	CAGAGCCACCACCACCAG
ZmGATA37	ZmGATA37_1_R	CCGCTGGGGAAACTGGAG
ZmGATA40	ZmGATA40_1_F	GGGGCGTTCGTGGAGAAA
ZmGATA40	ZmGATA40_1_R	TCGTCATCCTCGCGTTCG
ZmGATA41	ZmGATA41_1_F	CTGCACTGGAGGAGCACC
ZmGATA41	ZmGATA41_1_R	GGGTGTCGTGCGTTGAGA
18sRNA	18sRNA_1_F	GAATGCCCCCGACTGTCC
18sRNA	18sRNA_1_R	CCGGCGCCGTTACTTTGA
